# Supplementary material for: Molecular Characterization of the GALC Mutation Thr112Ala Causing Krabbe Disease
Source: Int J Mol Sci. 2025 Sep 5;26(17):8647. doi: 10.3390/ijms26178647 (PMC12429000; doi:10.3390/ijms26178647)
Supplement: Supplementary file 1 [file ijms-26-08647-s001.zip]

Archive with 1 entries (1 files):
- ijms-3746538-supplementary.pdf
